# Supplementary material for: Curricula for teaching end-users to kinesthetically program collaborative robots
Source: PLoS One. 2023 Dec 1;18(12):e0294786. doi: 10.1371/journal.pone.0294786 (PMC10691692; doi:10.1371/journal.pone.0294786)
Supplement: S1 Dataset — This spreadsheet contains the data corresponding to the measures related to user experience. (CSV) [file pone.0294786.s004.csv]

UserID	Condition	ChangeConfUR5Scale	ChangeConfKTScale	ProjConf	AdaptedTLXScale	PreConfProg	PreConfOp	PreConfMove	NegPreConfErr	PreConfGrip	PreConfDiff	PreConfStrat	PostConfProg	PostConfOp	PostConfMove	NegPostConfErr	PostConfGrip	PostConfDiff	PostConfStrat	DiffConfProg	DiffConfOp	DiffConfMove	DiffConfErr	DiffConfGrip	DiffConfDiff	DiffConfStrat	TLXMental	TLXPhysical	TLXTemporal	TLXPerformance	TLXEffort	TLXFrustration
C010111	Curriculum	-0.666666667	-0.666666667	5	2.666666667	5	5	5	2	5	5	5	4	5	4	2	4	5	4	-1	0	-1	0	-1	0	-1	2	3	2	4	3	1
C020111	Curriculum	-0.666666667	0.333333333	4	2.333333333	5	5	5	2	2	5	3	5	4	4	3	3	4	4	0	-1	-1	-1	1	-1	1	2	4	1	4	1	1
C030114	Curriculum	0	0.333333333	5	3.666666667	5	5	3	4	5	3	2	5	4	4	2	5	3	3	0	-1	1	2	0	0	1	3	4	2	4	4	3
C040116	Curriculum	0	0.333333333	5	2.333333333	5	5	5	2	5	4	5	5	5	5	2	5	5	5	0	0	0	0	0	1	0	2	2	1	5	3	2
C050117	Curriculum	1	0.333333333	4	3.333333333	4	4	4	3	5	4	3	5	5	5	4	5	4	4	1	1	1	-1	0	0	1	2	4	3	4	4	2
C060119	Curriculum	0.333333333	0.666666667	4	2.333333333	5	5	4	2	4	4	3	5	5	5	1	5	5	3	0	0	1	1	1	1	0	2	3	2	5	2	1
C070120	Curriculum	-1	-2	3	3.666666667	5	5	4	3	5	5	4	4	3	4	5	3	3	2	-1	-2	0	-2	-2	-2	-2	3	4	2	3	4	2
C080119	Curriculum	0.333333333	0.333333333	5	3.333333333	4	3	4	3	4	3	3	4	4	4	3	5	4	2	0	1	0	0	1	1	-1	4	2	1	4	4	3
C090126	Curriculum	0	-0.333333333	4	4.666666667	5	4	5	2	5	5	4	4	5	5	2	5	5	3	-1	1	0	0	0	0	-1	5	5	3	4	4	3
C100127	Curriculum	0.333333333	0.666666667	5	4.333333333	5	5	4	2	5	5	3	5	5	5	1	5	5	5	0	0	1	1	0	0	2	3	5	1	5	5	4
C110127	Curriculum	0	-0.666666667	4	4	5	5	5	5	5	4	4	5	5	5	2	5	3	3	0	0	0	3	0	-1	-1	3	5	3	4	4	3
C120129	Curriculum	0	-0.333333333	5	1.666666667	5	5	5	1	5	5	5	5	5	5	1	5	5	4	0	0	0	0	0	0	-1	1	2	1	5	2	3
C130129	Curriculum	-0.666666667	0.333333333	4	3	4	5	4	4	4	4	3	4	4	3	3	5	4	3	0	-1	-1	1	1	0	0	3	3	3	4	3	2
C140129	Curriculum	1	-0.333333333	4	3.666666667	4	4	3	3	4	4	4	4	5	5	3	4	4	3	0	1	2	0	0	0	-1	3	4	3	4	4	2
P010111	Practice	0.333333333	-0.333333333	5	2	4	4	3	2	5	4	3	4	4	4	3	4	4	3	0	0	1	-1	-1	0	0	1	2	2	4	3	3
P020113	Practice	0	-0.333333333	5	3.666666667	5	5	5	4	4	5	5	5	5	5	3	4	5	4	0	0	0	1	0	0	-1	3	5	2	5	3	1
P030114	Practice	1	0.666666667	2	2.333333333	3	3	3	4	4	3	2	4	4	4	3	4	4	3	1	1	1	1	0	1	1	1	3	1	4	3	2
P040116	Practice	0.333333333	-0.333333333	4	3.333333333	4	4	4	1	5	5	5	4	4	5	1	4	5	5	0	0	1	0	-1	0	0	2	4	2	4	4	1
P050118	Practice	0	-1.666666667	4	3	5	5	5	3	5	5	4	5	5	5	4	5	3	1	0	0	0	-1	0	-2	-3	2	3	1	4	4	3
P060119	Practice	-0.333333333	0.333333333	4	3.333333333	5	4	4	3	5	3	3	4	4	4	4	5	4	3	-1	0	0	-1	0	1	0	2	4	2	5	4	2
P070120	Practice	0	-0.666666667	3	3	4	5	4	3	5	5	3	4	5	4	3	4	4	3	0	0	0	0	-1	-1	0	3	2	3	5	4	3
P080121	Practice	0.333333333	2	4	4	4	4	4	3	3	3	3	4	4	5	4	5	5	5	0	0	1	-1	2	2	2	3	5	3	5	4	5
P090121	Practice	0.333333333	0.333333333	5	4.666666667	5	5	4	1	5	5	4	5	5	5	5	5	5	5	0	0	1	-4	0	0	1	5	5	3	4	4	1
P100122	Practice	-2.333333333	-2.333333333	2	2.666666667	5	5	5	2	5	4	3	2	3	3	4	3	1	1	-3	-2	-2	-2	-2	-3	-2	3	3	4	3	2	3
P110124	Practice	-1	-0.666666667	4	3.666666667	5	5	5	3	5	5	3	4	4	4	4	4	4	3	-1	-1	-1	-1	-1	-1	0	3	5	1	4	3	2
P120134	Practice	0.333333333	0.333333333	4	2.333333333	5	5	4	2	5	5	4	5	5	5	1	5	5	5	0	0	1	1	0	0	1	2	3	3	5	2	2
P130129	Practice					4	4	4	2	5	4	3
P140129	Practice	-1	-3	5	3.666666667	4	5	4	3	5	5	4	3	4	3	4	2	2	1	-1	-1	-1	-1	-3	-3	-3	3	4	1	4	4	2
