# Supplementary material for: Curricula for teaching end-users to kinesthetically program collaborative robots
Source: PLoS One. 2023 Dec 1;18(12):e0294786. doi: 10.1371/journal.pone.0294786 (PMC10691692; doi:10.1371/journal.pone.0294786)
Supplement: S2 Dataset — This spreadsheet contains the data corresponding to the measures related to task success. (CSV) [file pone.0294786.s005.csv]

UserID	Condition	TaskProgress	T1UnsucDemos	T2UnsucDemos	T3UnsucDemos	T4UnsucDemos	TotalUnsucDemos
C010111	Curriculum	4	0	1	0	0	1
C020111	Curriculum			0	0	0
C030114	Curriculum	4	0	0	0	0	0
C040116	Curriculum	4	1	0	0	1	2
C050117	Curriculum	4	0	1	0	0	1
C060119	Curriculum	4	0	0	0	0	0
C070120	Curriculum		0	0	0
C080119	Curriculum		0		0
C090126	Curriculum			2	0
C100127	Curriculum	4	1	0	0	0	1
C110127	Curriculum	3	1	0	0
C120129	Curriculum	4	1	0	0	0	1
C130129	Curriculum	4	0	0	0	0	0
C140129	Curriculum	4	0	1	0	0	1
P010111	Practice	4	0	0	0	0	0
P020113	Practice	4	0	1	0	1	2
P030114	Practice	4	0	0	0	4	4
P040116	Practice	4	0	1	0	2	3
P050118	Practice	4	0	0	0	0	0
P060119	Practice	4	0	0	0	0	0
P070120	Practice	4	1	0	0	0	1
P080121	Practice	4	0	0	0	0	0
P090121	Practice	4	1	2	0	0	3
P100122	Practice	4	2	0	0	0	2
P110124	Practice	4	0	0	0	0	0
P120134	Practice	4	0	0	0	0	0
P130129	Practice
P140129	Practice	4	1	0	0	1	2
