# Supplementary material for: Curricula for teaching end-users to kinesthetically program collaborative robots
Source: PLoS One. 2023 Dec 1;18(12):e0294786. doi: 10.1371/journal.pone.0294786 (PMC10691692; doi:10.1371/journal.pone.0294786)
Supplement: S3 Dataset — This spreadsheet contains the data corresponding to the measure related to task efficiency. (CSV) [file pone.0294786.s006.csv]

UserID	Condition	T1Time	T2Time	T3Time	T4Time	TotalTaskTime
C010111	Curriculum	266	482	169	245	1162
C020111	Curriculum		110	217	217
C030114	Curriculum	193	208	85	302	788
C040116	Curriculum	232	90	105	246	673
C050117	Curriculum	499	386	54	143	1082
C060119	Curriculum	159	133	83	86	461
C070120	Curriculum	483	304	215
C080119	Curriculum	506		132
C090126	Curriculum		338	44
C100127	Curriculum	655	58	70	273	1056
C110127	Curriculum	1493	184	43
C120129	Curriculum	434	259	92	377	1162
C130129	Curriculum	316	94	50	192	652
C140129	Curriculum	100	128	89	260	577
P010111	Practice	149	125	116	223	613
P020113	Practice	498	656	77	556	1787
P030114	Practice	143	63	49	1037	1292
P040116	Practice	268	469	126	393	1256
P050118	Practice	219	114	49	910	1292
P060119	Practice	154	61	73	154	442
P070120	Practice	494	61	78	225	858
P080121	Practice	264	849	63	350	1526
P090121	Practice	546	701	197	345	1789
P100122	Practice	584	73	80	411	1148
P110124	Practice	470	211	46	180	907
P120134	Practice	216	287	45	227	775
P130129	Practice
P140129	Practice	265	46	48	244	603
