# Supplementary material for: Curricula for teaching end-users to kinesthetically program collaborative robots
Source: PLoS One. 2023 Dec 1;18(12):e0294786. doi: 10.1371/journal.pone.0294786 (PMC10691692; doi:10.1371/journal.pone.0294786)
Supplement: S4 Dataset — This spreadsheet contains the data corresponding to the measures related to program quality. (CSV) [file pone.0294786.s007.csv]

UserID	Condition	T1Suboptimalities	T2Suboptimalities	T3Suboptimalities	T4Suboptimalities	TotalSuboptimalities	AvgAllTasksAvgXForceChange	AvgAllTasksAvgYForceChange	AvgAllTasksAvgZForceChange	AvgAllTasksAvgXTorqueChange	AvgAllTasksAvgYTorqueChange	AvgAllTasksAvgZTorqueChange	T1AvgDimsForceChange	T2AvgDimsForceChange	T3AvgDimsForceChange	T4AvgDimsForceChange	T1AvgDimsTorqueChange	T2AvgDimsTorqueChange	T3AvgDimsTorqueChange	T4AvgDimsTorqueChange	AvgAllDimsAllTasksForceChange	AvgAllDimsAllTasksTorqueChange
C010111	Curriculum	0	0	0	0	0	0.12096475	0.178222	0.18206625	0.0122185	0.01919775	0.01538775	0.111728	0.267664333	0.127772667	0.134505667	0.009647667	0.028985667	0.009718333	0.014053667	0.160417667	0.015601333
C020111	Curriculum		1	0	0		0.126904667	0.166303333	0.156094333	0.007329333	0.019522667	0.010398667		0.141523	0.198166667	0.109612667		0.011265667	0.01925	0.006735	0.149767444	0.012416889
C030114	Curriculum	4	1	0	1	6	0.103183	0.15234525	0.14861325	0.007541	0.0155795	0.0091425	0.137272333	0.166672333	0.117455333	0.117455333	0.010400667	0.011125333	0.010745667	0.010745667	0.134713833	0.010754333
C040116	Curriculum	2	1	0	2	5	0.1876295	0.2772315	0.2094185	0.02200425	0.02264475	0.01548725	0.191047667	0.269984333	0.281767333	0.15624	0.017612667	0.022497333	0.025795333	0.014276333	0.224759833	0.020045417
C050117	Curriculum	4	1	0	1	6	0.1569045	0.1248655	0.190891	0.01794375	0.018088	0.020419	0.080599333	0.196472	0.183840667	0.169302667	0.005359667	0.020097667	0.037444667	0.012365667	0.157553667	0.018816917
C060119	Curriculum	4	0	1	0	5
C070120	Curriculum		1	1	1
C080119	Curriculum	8		4	3		0.214693667	0.345296	0.350654667	0.018211	0.015799	0.014931667	0.154115667	0.448791667	0.307737		0.007200333	0.027088	0.014653333		0.303548111	0.016313889
C090126	Curriculum		0	0	3		0.205394667	0.252059333	0.242159333	0.016054667	0.036116333	0.016113667	0.091624667	0.321716	0.286272667		0.009794667	0.036938667	0.021551333		0.233204444	0.022761556
C100127	Curriculum	8	0	0	2	10	0.255077	0.24073975	0.25102275	0.01711725	0.01754875	0.015393	0.100399333	0.392514	0.360724667	0.142148	0.009737333	0.023496667	0.024243667	0.009267667	0.2489465	0.016686333
C110127	Curriculum	21	0	1	8	30	0.273722333	0.405913667	0.314512667	0.027563667	0.017081	0.023095333	0.310763	0.184878333	0.498507333		0.022866333	0.019748667	0.025125		0.331382889	0.02258
C120129	Curriculum	4	0	0	4	8	0.17146525	0.1747495	0.18854275	0.0172275	0.01342425	0.012144	0.088697667	0.280967	0.238321667	0.105023667	0.007507333	0.024566667	0.018028	0.006959	0.1782525	0.01426525
C130129	Curriculum	2	0	0	0	2	0.17789175	0.189289	0.24142975	0.01114175	0.016785	0.01699575	0.107099667	0.239150667	0.333563333	0.131667	0.007663333	0.017915	0.020059333	0.014259	0.202870167	0.014974167
C140129	Curriculum	1	3	0	3	7	0.20543425	0.4843095	0.36263525	0.03045025	0.02961075	0.019565	0.297922667	0.476043667	0.454920667	0.174285	0.028661667	0.032948333	0.030420333	0.014137667	0.350793	0.026542
P010111	Practice	0	0	2	2	4	0.22961575	0.15088075	0.2119015	0.01460075	0.01900175	0.01467525	0.189380333	0.216167667	0.239517667	0.144798333	0.016084667	0.019689333	0.016281667	0.012314667	0.197466	0.016092583
P020113	Practice	12	2	1	3	18	0.0551585	0.06885025	0.120841	0.006617	0.01385375	0.001415	0.077815667	0.068139667	0.148338333	0.032172667	0.007904667	0.003839667	0.016072	0.001364667	0.081616583	0.00729525
P030114	Practice	1	0	3	30	34	0.23817875	0.28463375	0.35275825	0.019545	0.03602475	0.01272475	0.193532667	0.405823333	0.432207	0.135864667	0.019631333	0.039795333	0.014743667	0.016889	0.291856917	0.022764833
P040116	Practice	1	2	2	6	11	0.12932075	0.137384	0.29482325	0.009656	0.00886625	0.0107635	0.086429	0.160061667	0.360399333	0.141814	0.006496	0.007512667	0.016069	0.00897	0.187176	0.009761917
P050118	Practice	2	4	2	10	18
P060119	Practice	1	0	0	2	3	0.23348525	0.20498075	0.269224	0.0155855	0.0106075	0.0188025	0.141847	0.292439	0.330600333	0.178700333	0.010305	0.016529667	0.022957	0.010202333	0.235896667	0.0149985
P070120	Practice	13	0	2	4	19
P080121	Practice	1	2	1	2	6
P090121	Practice	14	2	2	0	18
P100122	Practice	17	0	1	4	22
P110124	Practice	8	2	0	5	15	0.22379475	0.291587	0.28790125	0.0140535	0.02733	0.0147595	0.140712333	0.232976667	0.485414667	0.211940333	0.008405	0.015692	0.029177667	0.021582667	0.267761	0.018714333
P120134	Practice	0	0	0	1	1	0.128646	0.15710175	0.1797415	0.00849075	0.009928	0.009829	0.122506	0.116791333	0.246082667	0.135272333	0.006672333	0.010359	0.012634333	0.007998	0.155163083	0.009415917
P130129	Practice
P140129	Practice	2	0	0	4	6	0.23542475	0.251934	0.32087775	0.0237515	0.019521	0.01974125	0.23644	0.274554	0.305044333	0.261610333	0.019014667	0.026908333	0.019664	0.018431333	0.269412167	0.021004583
