# Supplementary material for: Curricula for teaching end-users to kinesthetically program collaborative robots
Source: PLoS One. 2023 Dec 1;18(12):e0294786. doi: 10.1371/journal.pone.0294786 (PMC10691692; doi:10.1371/journal.pone.0294786)
Supplement: S5 Dataset — This spreadsheet contains the data corresponding to the measures related to user gaze behaviors. (CSV) [file pone.0294786.s008.csv]

UserID	Condition	T1GripperCount	T2GripperCount	T3GripperCount	T4GripperCount	T1BodyCount	T2BodyCount	T3BodyCount	T4BodyCount	T1PendantCount	T2PendantCount	T3PendantCount	T4PendantCount	T1ObjCount	T2ObjCount	T3ObjCount	T4ObjCount	T1InstCount	T2InstCount	T3InstCount	T4InstCount	T1GripperDur	T2GripperDur	T3GripperDur	T4GripperDur	T1BodyDur	T2BodyDur	T3BodyDur	T4BodyDur	T1PendantDur	T2PendantDur	T3PendantDur	T4PendantDur	T1ObjDur	T2ObjDur	T3ObjDur	T4ObjDur	T1InstDur	T2InstDur	T3InstDur	T4InstDur
C010111	Curriculum	48	16	40	51	36	5	19	27	9	3	18	14	34	14	24	28	8	0	0	0	228.917	20.623	56.334	130.961	37.743	4.041	21.505	23.504	6.695	1.697	44.285	12.922	96.942	49.865	44.285	94.752	5.437	0	0	0
C020111	Curriculum
C030114	Curriculum	43	65	19	34	9	26	2	5	27	12	6	16	44	54	15	36	4	0	0	1	76.457	84.969	49.553	122.809	6.043	29.895	1.596	2.749	20.441	8.998	3.666	14.4	81.898	87.6	29.668	153.884	6.83	0	0	3.127
C040116	Curriculum	37	15	22	29	14	11	15	14	13	2	6	6	31	18	9	27	3	1	0	1	52.868	13.689	37.991	33.155	10.492	17.024	37.454	15.219	10.596	4.962	12.166	7.814	70.894	47.108	16.108	98.269	3.159	5.949	0	5.27
C050117	Curriculum
C060119	Curriculum	19	18	21	14	9	7	5	6	19	3	6	7	36	23	16	20	3	2	0	2	17.729	15.452	26.84	10.017	9.376	11.621	5.98	3.054	20.959	4.213	5.57	5.943	111.553	85.794	44.796	62.439	2.853	9.28	0	3.84
C070120	Curriculum
C080119	Curriculum	139	22	32		49	13	11		71	1	20		155	24	35		7	0	0		101.573	16.708	34.386		48.582	18.144	5.739		70.823	0.849	13.144		257.242	82.87	173.004		8.153	0	0
C090126	Curriculum
C100127	Curriculum	89	15	23	45	29	4	10	2	16	1	3	22	92	11	19	44	1	0	0	1	134.756	30.789	28.231	82.785	18.743	2.784	8.014	1.582	15.556	1.155	2.683	16.709	184.738	21.58	29.699	170.138	0.883	0	0	1.847
C110127	Curriculum	21	27	6		1	9	0		8	3	4		24	27	7		0	1	0		18.067	25.915	8.902		0.713	6.825	0		6.146	2.955	3.736		62.843	139.537	40.454		0	5.949	0
C120129	Curriculum
C130129	Curriculum	74	20	11	58	17	6	1	16	36	2	7	22	81	18	7	41	5	0	0	3	169.859	17.592	13.317	61.04	20.758	3.768	1.291	15.488	32.128	1.834	4.277	19.902	168.294	71.517	31.682	94.99	5.673	0	0	3.975
C140129	Curriculum
P010111	Practice	50	25	32	53	16	15	9	18	18	2	14	13	30	22	23	51	3	0	0	0	60.1	15.889	37.71	68.697	18.587	14.606	6.451	11.338	11.681	9.96	8.758	9.235	50.223	81.614	62.503	134.795	2.139	0	0	0
P020113	Practice
P030114	Practice
P040116	Practice
P050118	Practice
P060119	Practice	34	20	18	30	12	7	8	8	14	1	5	11	26	14	14	20	4	0	0	2	45.118	33.202	29.97	64.672	12.194	6.897	6.18	3.086	15.354	1.495	4.619	10.937	72.022	30.249	31.607	72.405	7.137	0	0	3.84
P070120	Practice	30	5	15	62	4	4	0	1	19	4	16	29	38	6	31707	53	2	0	0	1	42.744	6.183	28.035	106.362	19.955	11.08	0	1.224	13.309	1.322	18.242	17.549	85.138	43.006	31.707	95.968	2.99	0	0	1.223
P080121	Practice
P090121	Practice	63	20	46	34	23	7	26	22	22	6	7	8	44	17	25	34	0	0	0	0	112.239	68.558	84.479	103.531	19.935	7.167	47.2	25.784	21.398	6.726	6.963	7.472	82.782	92.873	57.911	208.284	0	0	0	0
P100122	Practice
P110124	Practice	118	39	12	40	48	19	2	7	40	18	5	16	111	32	9	27	0	1	0	0	158.9	47.835	24.538	74.592	282.936	18.613	1.392	5.977	28.724	11.644	4.007	12.088	229.359	132.365	21.309	86.062	0	3.229	0	0
P120134	Practice
P130129	Practice
P140129	Practice	33	8	7		12	1	2		9	5	3		33	9	8		0	0	0		39.205	5.942	7.065		9.168	0.203	1.902		5.907	7.237	2.207		76.706	38.718	36.985		0	0	0
