# Supplementary material for: Curricula for teaching end-users to kinesthetically program collaborative robots
Source: PLoS One. 2023 Dec 1;18(12):e0294786. doi: 10.1371/journal.pone.0294786 (PMC10691692; doi:10.1371/journal.pone.0294786)
Supplement: S6 Dataset — This spreadsheet contains the data corresponding to the covariates we used in our models, excluding protected characteristics. (CSV) [file pone.0294786.s009.csv]

UserID	Education	Field	ExpHands	ExpRobots	ExpTech	ExpProg	ExpProgRob
C010111	Some college, no degree	Computer Science	3	2	3	4	1
C020111	Bachelor's degree	Robotics	3	3	4	4	2
C030114	High school graduate, diploma or the equivalent (for example: GED)	Computer Science	2	4	5	5	4
C040116	Bachelor's degree	Biomedical Engineering	2	1	3	3	1
C050117	Some college, no degree	Materials Science Engineering	4	3	5	4	2
C060119	Some college, no degree	Computer Science	3	3	5	5	2
C070120	High school graduate, diploma or the equivalent (for example: GED)	Computer Science	4	2	5	3	2
C080119	Bachelor's degree	Nursing	5	1	3	2	1
C090126	Bachelor's degree	Biotechnology	2	2	4	4	1
C100127	Master's degree	Robotics	5	5	5	5	5
C110127	High school graduate, diploma or the equivalent (for example: GED)	Computer Science	5	4	5	5	4
C120129	Some college, no degree	Public Health	2	2	5	4	2
C130129	Some college, no degree	Computer Science	3	1	4	3	1
C140129	Some college, no degree	Computer Music	2	1	3	3	1
P010111	Some college, no degree	Computer Science	4	2	4	4	1
P020113	Master's degree	Security Informatics	4	3	5	5	3
P030114	Some college, no degree	Biomedical Engineering	2	1	3	3	3
P040116	High school graduate, diploma or the equivalent (for example: GED)	Computer Science	2	3	4	3	1
P050118	Some college, no degree	Computer Science	3	1	4	4	2
P060119	Bachelor's degree	Mechanical Engineering	4	3	3	2	3
P070120	High school graduate, diploma or the equivalent (for example: GED)	Computer Science	1	2	3	4	2
P080121	Some college, no degree	Biomedical Engineering	1	4	4	4	5
P090121	High school graduate, diploma or the equivalent (for example: GED)	Computer Science	4	3	5	5	3
P100122	Some college, no degree	Computer Science	3	2	4	5	2
P110124	Bachelor's degree	Medical Device Research	5	3	5	5	4
P120134	Some college, no degree	Applied Mathematics	3	1	4	4	1
P140129	Some college, no degree	Biomedical Engineering	3	3	5	5	3
